# Supplementary material for: Anti-Inflammatory and Anti-Oxidant Effects of Chlorella vulgaris in an Experimental Acute Peritonitis Model
Source: Biomedicines. 2026 Apr 12;14(4):878. doi: 10.3390/biomedicines14040878 (PMC13112965; doi:10.3390/biomedicines14040878)
Supplement: Supplementary file 1 [file biomedicines-14-00878-s001.zip]

Archive with 1 entries (1 files):
- biomedicines-4226635-supplementary.pdf
